# Supplementary material for: Comparing Occurrence of Bovine Respiratory Pathogens Detected by High-Throughput Real-Time PCR in Nasal Swabs and Non-Endoscopic Bronchoalveolar Lavage Samples from Dairy and Veal Calves
Source: Pathogens. 2024 Jun 5;13(6):479. doi: 10.3390/pathogens13060479 (PMC11206406; doi:10.3390/pathogens13060479)
Supplement: Supplementary file 1 [file pathogens-13-00479-s001.zip]

Archive with 2 entries (2 files):
- Supplementary table 1_Primer and probe sequences.pdf
- Supplemetary Table 2_Spearmans rho.pdf
